# Supplementary material for: Plasma p-Tau217 and amyloid-β oligomers as complementary biomarkers for differential diagnosis, comorbidity detection and disease monitoring in idiopathic normal pressure hydrocephalus
Source: Fluids Barriers CNS. 2026 Mar 5;23:59. doi: 10.1186/s12987-026-00784-8 (PMC13077803; doi:10.1186/s12987-026-00784-8)
Supplement: Supplementary file 1 — Supplementary Material 1 [file 12987_2026_784_MOESM1_ESM.xlsx]

## Sheet: Supplementary Table 1
		Supplementary Table 1. Correlations of plasma biomarkers with clinical scores and biomarkers
			plasma p-Tau217	plasma AβO
		Clinical score
		iNPH GS-G	0.056 (0.636)	-0.043 (0.716)
		iNPH GS-D	0.295* (0.010)	-0.184 (0.111)
		iNPH GS-U	0.015 (0.897)	-0.125 (0.282)
		total iNPH GS	0.163 (0.161)	-0.119 (0.307)
		MMSE	-0.269* (0.019)	0.240* (0.037)
		FAB	-0.305** (0.007)	0.106 (0.360)
		CSF biomarker
		CSF p-Tau181	0.245* (0.033)	-0.328** (0.004)
		CSF Aβ42	-0.487*** (<0.001)	0.027 (0.818)
		CSF Aβ40	-0.020 (0.861)	-0.251* (0.029)
		CSF Aβ42/40	-0.337** (0.003)	0.191 (0.099)
		CSF p-Tau217	0.736*** (<0.001)	-0.089 (0.445)
		CSF AβO	0.270* (0.018)	-0.047 (0.689)
		Plasma biomarker
		plasma p-Tau217		-0.084 (0.472)
		plasma AβO	-0.084 (0.472)
		Spearman’s rank correlation analysis was used to assess the associations between plasma biomarkers and clinical scores or CSF biomarkers. Correlation coefficients are shown with the corresponding p-values in parentheses. *p < 0.05, **p < 0.01, ***p < 0.001.

## Sheet: Supplementary Table 2
	Supplementary Table 2. Comparison between the iNPH with AD pathology group and the AD group
		iNPH with AD pathology (n=34)	AD (n=23)	p-value
	Age (mean ± SD)	79.7 ± 6.2	78.5 ± 8.4	0.654
	Male (n, %)	19 (55.9%)	11 (47.8%)	0.55
	MMSE (median [IQR])	24 [21 – 28]	16 [12 – 23.5]	<0.001***
	Plasma biomarker (mean ± SD)
	p-Tau217 (fg/mL)	8557 ± 12077	15963 ± 15694	0.005**
	AβO (pM)	2.07 ± 0.98	4.42 ± 3.38	0.006**
	Pairwise comparisons between the iNPH with AD pathology group and the AD group are presented. P-values were calculated using the chi-square test for sex (male) and the Mann–Whitney U test for all other variables.
